# Supplementary material for: Exploring Variability of Free Asparagine Content in the Grain of Bread Wheat (Triticum aestivum L.) Varieties Cultivated in Italy to Reduce Acrylamide-Forming Potential
Source: Plants (Basel). 2023 Mar 16;12(6):1349. doi: 10.3390/plants12061349 (PMC10054617; doi:10.3390/plants12061349)
Supplement: Supplementary file 1 [file plants-12-01349-s001.zip › Table S1.xlsx]

## Sheet: Foglio1
	2018-2019								2019-2020
	Voghera		Grosseto		Foggia				Voghera		Grosseto		Foggia
Name	fAsn(mmol/kg)	St.Dev.	fAsn(mmol/kg)	St.Dev.	fAsn(mmol/kg)	St.Dev.		Name	fAsn(mmol/kg)	St.Dev.	fAsn(mmol/kg)	St.Dev.	fAsn(mmol/kg)	St.Dev.
Amburgo	1.65824	0.0125762	1.54711	0.0110413	1.67604	0.0228886		Aiace_VST	1.17126	0.00947371	0.754513	0.0129879	1.34857	0.0141719
Angelico	1.8418	0.0219697	1.85085	0.021648	1.40383	0.00816429		Albagran	1.92265	0.0074333	0.974905	0.00247777	1.1825	0.00709112
Antigua	1.57802	0.00749206	1.61079	0.0113546	NA	NA		Antigua	1.48936	0.00286108	0.718302	0.0159756	1.06262	0.00432554
Artù_SN	1.58488	0.00664415	1.70039	0.00637468	1.22464	0.00657782		Artù_SN	1.57708	0.00893372	0.735159	0.00561905	1.3108	0.0071527
Ascott	1.47656	0.0103158	1.36917	0.00991107	1.35606	0.00569656		Avila	1.81901	0.00947371	1.0979	0.0108139	1.58801	0.00849766
Avila	2.09247	0.00442576	2.00101	0.00442576	1.52932	0.0113546		Berta	1.43848	0.00893372	1.1491	0.0113546	2.10964	0.00890093
Ausonio	1.93358	0.01129	1.90423	0.00540693	1.88363	0.00919178		Bingo	2.23888	0.0127149	1.31454	0.0132553	1.67791	0.00461968
Blasco	1.30268	0.011508	1.38666	0.0121866	1.21528	0.00461968		Bologna	1.26304	0.00354556	0.778238	0.00569656	1.47344	0.00909587
Bologna	1.8727	0.00572216	1.81027	0.0131111	1.50965	0.00337663		Bramante	1.63327	0.00162208	1.09228	0.00540693	1.35575	0.00594762
Bramante	2.50672	0.00751155	2.60037	0.00690311	1.99351	0.00354556		Cabiria	1.69071	0.000540693	0.805085	0.0060933	1.30237	0.00301045
Brunelleschi	1.8137	0.0169953	1.7853	0.0108543	NA	NA		Canaletto	1.69008	0.00422295	1.73878	0.0127494	1.34982	0.00947371
Cosmic	2.5857	0.0155866	2.23919	0.0339863	2.72898	0.0227091		Filon	2.21984	0.00961157	0.716429	0.0147184	1.89143	0.00947371
Giambologna	1.33983	0.0168137	1.47594	0.00569656	0.987392	0.0149353		Ginger	1.88332	0.00614109	0.939005	0.0143054	1.47875	0.00521426
Giorgione	1.44722	0.0377092	1.67541	0.0303608	2.20953	0.0412949		Giorgione	1.31767	0.0104285	0.861275	0.0107732	1.24899	0.00909587
Guercino	1.7778	0.00301045	1.80684	0.00235683	1.44097	0.0108543		Guercino	1.95824	0.0154737	1.03515	0.0019495	2.0291	0.00328891
Lancillotto	2.48456	0.00495553	2.55042	0.00461968	2.09497	0.00614109		Izalco_CS	1.77	0.00766565	0.914968	0.00858324	1.77687	0.00286108
LG_Absalon	1.41694	0.0122464	1.42256	0.000936508	1.42318	0.0019495		KWS_Coli	1.29238	0.00468254	0.550667	0.0125994	1.25492	0.00569656
LG_Arnova	1.54493	0.0131556	1.27771	0.0313742	1.43317	0.00807427		KWS_Lazuli	1.18843	0.0104285	0.673349	0.0105539	1.23619	0.011697
LG_Ascona	1.67791	0.0100138	1.54368	0.00532521	1.62734	0.0194725		Lancillotto	1.43972	0.00727428	0.700508	0.00893372	1.59487	0.0137956
LG_Ayrton	1.38822	0.0248189	1.30424	0.00807427	1.76313	0.00785402		LG_Arnova	1.47781	0.00521426	1.07511	0.00675325	1.47157	0.005645
Metropolis	1.52963	0.00849766	1.45377	0.0106504	1.65731	0.0116343		LG_Ascona	1.5571	0.00442576	1.03078	0.014058	1.5699	0.00727428
Nestore	1.97634	0.0154547	1.85553	0.0115587	1.3545	0.0161485		Pinturicchio	1.9008	0.0122225	0.647439	0.0084459	1.13286	0.00909587
Oregrain	1.31611	0.00702901	1.31954	0.0081104	1.43379	0.0147184		Poker_VST	0.913407	0.00270347	0.657116	0.00432554	1.02392	0.00328891
Porticcio	1.71537	0.00461968	1.66043	0.00561905	1.66792	0.00893372		Porticcio	1.53462	0.0114443	0.907788	0.00870163	1.36012	0.0019495
PR22R58	1.51308	0.00727428	1.68852	0.00675325	1.70944	0.0103158		Rebelde	1.50715	0.00974748	0.999566	0.00899893	1.95512	0.00422295
Rebelde	2.24606	0.028225	2.18362	0.00807427	1.48062	0.0195549		RGT_Montecarlo	1.35638	0.00301045	0.693952	0.00749206	1.77999	0.00235683
RGT_Algoritmo	1.90954	0.0219031	1.78967	0.00986672	1.16127	0.0224957		RGT_Vivendo	1.89549	0.0154737	0.673349	0.0330973	1.49311	0.0241018
RGT_Montecarlo	2.82014	0.0111729	2.52795	0.0115587	2.18893	0.0285033		Solehio	1.7007	0.0327778	1.78374	0.00727428	1.33827	0.0117344
SANTORIN	1.40944	0.00374603	1.44847	0.0075697	1.41662	0.00270347		Solindo_CS	1.26241	0.011508	0.549418	0.00807427	1.18062	0.00702901
Sofolk	1.88332	0.00280952	1.83212	0.00849766	1.63389	0.00422295		Somtuoso_CS	1.94513	0.00324416	0.809455	0.0019495	1.25211	0.00162208
Solehio	1.77499	0.00480579	1.93701	0.00515788	1.23713	0.00162208		Sothys_CS	1.97915	0.00270347	1.02204	0.00461968	1.58551	0.00675325
Somtuoso_CS	1.51184	0.0075697	1.8905	0.0105262	1.28614	0.000540693		Stromboli	2.27571	0.00495553	1.74721	0.00961157	2.1087	0.0181676
Sothys_CS	1.33203	0.0172768	1.18281	0.0159206	1.05794	0.0136465		SY_Capitano	1.7007	0.0145987	1.30893	0.0167615	1.69695	0.011697
Stromboli	2.4549	0.00751155	2.38529	0.0153313	1.38572	0.00890093		SY_Cicerone	1.42412	0.00709112	0.631831	0.0103582	1.38759	0.0119321
SY_Cicerone	1.11881	0.0131556	1.09977	0.0161214	1.29269	0.00779799		SY_Starlord	2.83824	0.00378485	0.963354	0.00235683	1.78186	0.00796491
Teorema	1.98446	0.0131111	1.99133	0.00623558	1.28146	0.0148764		SY_Ural	1.60393	0.0019495	0.894365	0.00162208	1.55648	0.0110413
