# Supplementary material for: Exploring Variability of Free Asparagine Content in the Grain of Bread Wheat (Triticum aestivum L.) Varieties Cultivated in Italy to Reduce Acrylamide-Forming Potential
Source: Plants (Basel). 2023 Mar 16;12(6):1349. doi: 10.3390/plants12061349 (PMC10054617; doi:10.3390/plants12061349)
Supplement: Supplementary file 1 [file plants-12-01349-s001.zip › Table S2.xlsx]

## Sheet: Foglio1
Location/year	Treatment date	Fertilizer	Quantity
Voghera 2018/2019	2019-02-18	Amm. nitrate 33,5	200kg/ha
	2019-04-02	"	200kg/ha
	2019-05-01	"	100kg/ha
Voghera 2019/2020	2020-03-24	Amm. nitrate 33,5	200kg/ha
	2020-04-24	Urea 46	100kg/ha
Grosseto 2018/2019	2019-01-09	NP 18/46	100kg/ha
	2019-03-12	Urea 46	180kg/ha
	2019-04-18	Urea 46	150kg/ha
Grosseto 2019/2020	2020-03-10	NP 18/46	150kg/ha
	2020-03-16	Urea 46	100kg/ha
	2020-04-15	Urea 46
Foggia 2018/2019	post sowing	N	81kg/ha
Foggia 2019/2020	2019-11-26	NP 18/46	200kg/ha
	2020-04-02	SULFAN 27	200kg/ha
Fertilizer	Fertilizer components	Components %	Additional informations
Amm. nitrate 33,5	Nitrate N	0.169
	Ammonium N	0.166
NP 18/46	NH₄-N	18,0 %
	P₂O₅	46,0 %	soluble in neutral ammonium citrate and in water
	P₂O₅	43,0 %	water soluble
Urea 46	NH₂	46,0 %
Sulfan 27 N + 12 So3	Nitrate N	0.131
	Ammonium N	13.9%
	So3	12%
