# Supplementary material for: Exploring Variability of Free Asparagine Content in the Grain of Bread Wheat (Triticum aestivum L.) Varieties Cultivated in Italy to Reduce Acrylamide-Forming Potential
Source: Plants (Basel). 2023 Mar 16;12(6):1349. doi: 10.3390/plants12061349 (PMC10054617; doi:10.3390/plants12061349)
Supplement: Supplementary file 1 [file plants-12-01349-s001.zip › Table S3.xlsx]

## Sheet: Foglio1
Grosseto 2018/2019								Foggia 2018/2019								Voghera 2018/2019
year	month	Decade	Rain	T max	T min	T ave		year	month	Decade	Rain	T max	T min	T ave		year	month	Decade	Rain	T max	T min	T ave
			(mm)	(°C)	(°C)	(°C)					(mm)	(°C)	(°C)	(°C)					(mm)	(°C)	(°C)	(°C)
2018	OCT	I	n.a.	n.a.	n.a.	n.a.		2018	OCT	I	17.3	23.116	14.271	18.6935		2018	OCT	I	1.6	15.7194	15.4	15.567
2018	OCT	II	n.a.	n.a.	n.a.	n.a.		2018	OCT	II	0.3	23.087	13.914	18.5005		2018	OCT	II	11.2	15.8151	15.6	15.6915
2018	OCT	III	n.a.	n.a.	n.a.	n.a.		2018	OCT	III	83.6	21.6045	12.2	16.9023		2018	OCT	III	62.8	14.1403	13.8	13.9843
2018	NOV	I	n.a.	n.a.	n.a.	n.a.		2018	NOV	I	10.3	19.522	10.763	15.1425		2018	NOV	I	36.4	13.1652	13	13.1015
2018	NOV	II	n.a.	n.a.	n.a.	n.a.		2018	NOV	II	33.3	16.749	7.527	12.138		2018	NOV	II	4	9.56125	9.4	9.48197
2018	NOV	III	n.a.	n.a.	n.a.	n.a.		2018	NOV	III	35	14.113	7.74	10.9265		2018	NOV	III	19.2	6.12864	5.94	6.03401
2018	DEC	I	n.a.	n.a.	n.a.	n.a.		2018	DEC	I	15.4	15.545	6.034	10.7895		2018	DEC	I	0.2	5.72951	5.41	5.56878
2018	DEC	II	n.a.	n.a.	n.a.	n.a.		2018	DEC	II	21	9.87	3.244	6.557		2018	DEC	II	12.2	1.00091	0.81	0.906611
2018	DEC	III	n.a.	n.a.	n.a.	n.a.		2018	DEC	III	2.7	13.5009	4.03	8.76545		2018	DEC	III	0.8	3.14831	2.88	3.01445
2019	JAN	I	0	10.9655	-2.27593	3.68371		2019	JAN	I	45.4	10.716	3.79	7.253		2019	JAN	I	0.2	1.91617	1.51	1.71451
2019	JAN	II	1.55	12.3013	-1.05931	4.70307		2019	JAN	II	3.5	9.597	0.451	5.024		2019	JAN	II	6.4	3.39594	3.02	3.20952
2019	JAN	III	5.44545	8.59197	-0.413969	4.21268		2019	JAN	III	12	13.7164	4.27818	8.99727		2019	JAN	III	9.4	-0.833712	-1.1	-0.982039
2019	FEB	I	6.78	13.5862	3.0011	7.99828		2019	FEB	I	13.7	16.275	6.603	11.439		2019	FEB	I	42.2	2.59093	5.84	2.4575
2019	FEB	II	0.11	15.9975	-0.795605	6.84138		2019	FEB	II	20	11.402	1.045	6.2235		2019	FEB	II	0	6.31833	7.65	6.07802
2019	FEB	III	0	16.8539	0.544657	7.89118		2019	FEB	III	0.4	17.0625	3.40875	10.2356		2019	FEB	III	0	8.10805	9.92	7.87636
2019	MAR	I	0	17.9249	2.47571	9.67468		2019	MAR	I	42.2	14.135	3.365	8.75		2019	MAR	I	0	10.394	9.88	10.1537
2019	MAR	II	0.62	15.8423	2.94865	9.06947		2019	MAR	II	28.8	12.085	5.15	8.6175		2019	MAR	II	10	10.34	10.8	10.1081
2019	MAR	III	0.118182	19.6922	3.64795	11.3737		2019	MAR	III	1.2	15.0773	5.10909	10.0932		2019	MAR	III	0.2	11.2463	11.5	11.0037
2019	APR	I	4.11	17.7911	3.41975	10.3731		2019	APR	I	3.6	17.085	4.98	11.0325		2019	APR	I	17	11.8584	12.6	11.6655
2019	APR	II	3.04	19.8583	4.86941	12.0515		2019	APR	II	25.2	14.645	5.495	10.07		2019	APR	II	13	12.9354	13.8	12.763
2019	APR	III	3.87	20.5512	7.60943	13.8095		2019	APR	III	7.4	20.505	8.22	14.3625		2019	APR	III	24.4	14.1569	13.2	13.9661
2019	MAY	I	1.39	19.6096	5.714	12.6457		2019	MAY	I	1.2	23.98	11.715	17.8475		2019	MAY	I	40.4	13.6683	13.6	13.4516
2019	MAY	II	5.82	19.3581	8.55377	13.5817		2019	MAY	II	7	23.33	12.925	18.1275		2019	MAY	II	24	13.8745	17.3	13.7278
2019	MAY	III	6.23636	22.6106	11.0908	16.3122		2019	MAY	III	1.6	26.2091	13.2273	19.7182		2019	MAY	III	40.8	17.6504	21.6	17.4583
2019	JUN	I	0	29.2184	10.4912	20.0946		2019	JUN	I	2.3	30.48	14.361	22.4205		2019	JUN	I	0.6	22.0964	23	21.8455
2019	JUN	II	0	31.6769	12.1704	22.3411		2019	JUN	II	0	34.407	17.341	25.874		2019	JUN	II	0	23.4651	27.1	23.2253
2019	JUN	III	0	35.4643	15.6505	26.1586		2019	JUN	III	0	32.88	19.089	25.9845		2019	JUN	III	0	27.5278	26.6	27.295
Grosseto 2019/2020								Foggia 2019/2020								Voghera 2019/2020
year	month	Decade	Rain	T max	T min	T ave		year	month	Decade	Rain	T max	T min	T ave		year	month	Decade	Rain	T max	T min	T ave
			(mm)	(°C)	(°C)	(°C)					(mm)	(°C)	(°C)	(°C)					(mm)	(°C)	(°C)	(°C)
2019	OCT	I	1.79	23.8593	10.2797	16.6701		2019	OCT	I	17.8	23.661	12.125	17.893		2019	OCT	I	7.4	15.7043	14.6	15.5239
2019	OCT	II	1.04	23.513	10.6446	16.1663		2019	OCT	II	0	25.657	11.772	18.7145		2019	OCT	II	79.2	14.8213	15.2	14.7088
2019	OCT	III	4.97273	23.7223	12.1355	16.9062		2019	OCT	III	0.6	24.7473	10.51	17.6286		2019	OCT	III	131.4	15.3711	9.05	15.2857
2019	NOV	I	9.22	17.8536	8.71242	12.8238		2019	NOV	I	27.3	20.275	11.522	15.8985		2019	NOV	I	40.6	9.24262	6.2	9.1464
2019	NOV	II	15.51	11.6945	6.58688	9.20166		2019	NOV	II	40.7	18.097	9.409	13.753		2019	NOV	II	100.8	6.34626	8.68	6.27354
2019	NOV	III	4.45	12.9179	6.84955	9.53487		2019	NOV	III	24.8	17.106	8.853	12.9795		2019	NOV	III	74.8	8.84777	4.76	8.76042
2019	DEC	I	1.83	11.1475	3.95381	7.36928		2019	DEC	I	15.1	14.335	7.629	10.982		2019	DEC	I	19.6	4.99831	4.89	4.88049
2019	DEC	II	3.01	11.0598	4.66072	7.60993		2019	DEC	II	10.2	14.865	4.592	9.7285		2019	DEC	II	33.8	5.03901	4.55	4.96524
2019	DEC	III	16.5	12.7836	1.55205	6.25647		2019	DEC	III	4.4	13.2755	5.17091	9.22318		2019	DEC	III	38.6	4.88313	1.81	4.71351
2020	JAN	I	0	13.4046	-0.660142	5.14639		2020	JAN	I	45.4	10.716	3.79	7.253		2020	JAN	I	0.2	2.09328	2.94	1.9516
2020	JAN	II	2	11.9418	0.997643	5.90879		2020	JAN	II	3.5	9.597	0.451	5.024		2020	JAN	II	41.8	3.17867	2.81	3.05764
2020	JAN	III	4.65455	14.6264	4.18546	8.78914		2020	JAN	III	12	13.7164	4.27818	8.99727		2020	JAN	III	0	3.13071	5.45	2.97028
2020	FEB	I	0	15.4161	3.21138	8.84543		2020	FEB	I	13.7	16.275	6.603	11.439		2020	FEB	I	3.4	5.7499	7.59	5.59906
2020	FEB	II	0.24	17.0185	2.73653	9.52322		2020	FEB	II	20	11.402	1.045	6.2235		2020	FEB	II	10	7.98742	7.79	7.78442
2020	FEB	III	0.222222	17.4033	4.01222	10.4428		2020	FEB	III	0.4	17.0625	3.40875	10.2356		2020	FEB	III	1.6	8.17583	6.62	7.97908
2020	MAR	I	5	15.01	5.176	10.2089		2020	MAR	I	42.2	14.135	3.365	8.75		2020	MAR	I	49	6.93778	10.5	6.77622
2020	MAR	II	0	18.577	7.075	12.3201		2020	MAR	II	28.8	12.085	5.15	8.6175		2020	MAR	II	0.8	10.9034	7.87	10.7219
2020	MAR	III	1.42727	15.2567	4.70655	9.71472		2020	MAR	III	1.2	15.0773	5.10909	10.0932		2020	MAR	III	0.6	8.18991	10.9	8.02417
2020	APR	I	0	21.4069	4.387	12.7731		2020	APR	I	3.6	17.085	4.98	11.0325		2020	APR	I	n.a.	11.3693	14.4	11.1301
2020	APR	II	2.62	21.3455	8.12517	14.2457		2020	APR	II	25.2	14.645	5.495	10.07		2020	APR	II	n.a.	14.8407	15.5	14.6081
2020	APR	III	3.11	21.2247	9.31934	14.9534		2020	APR	III	7.4	20.505	8.22	14.3625		2020	APR	III	n.a.	15.8594	17.7	15.6644
2020	MAY	I	0	23.2189	10.8287	17.0927		2020	MAY	I	7.1	24.257	9.68	16.9685		2020	MAY	I	n.a.	18.1739	17.6	17.933
2020	MAY	II	3.02	23.527	14.405	18.9378		2020	MAY	II	5.02	28.007	14.764	21.3855		2020	MAY	II	n.a.	17.9251	19.6	17.781
2020	MAY	III	1.21818	26.2364	12.4345	19.6656		2020	MAY	III	27.4	23.9827	11.9009	17.9418		2020	MAY	III	n.a.	19.8688	18.8	19.785
2020	JUN	I	3.24	25.857	13.491	19.663		2020	JUN	I	2.5	26.846	14.649	20.7475		2020	JUN	I	n.a.	19.1496	19.7	18.9601
2020	JUN	II	2.24	27.079	13.381	20.001		2020	JUN	II	9.3	28.277	15.0835	21.6802		2020	JUN	II	n.a.	20.0988	24.5	19.8921
2020	JUN	III	0.0545455	32.1264	16.3968	24.5752		2020	JUN	III	2.5	31.804	16.678	24.241		2020	JUN	III	n.a.	24.9885		24.7376
