# Supplementary material for: Exploring Variability of Free Asparagine Content in the Grain of Bread Wheat (Triticum aestivum L.) Varieties Cultivated in Italy to Reduce Acrylamide-Forming Potential
Source: Plants (Basel). 2023 Mar 16;12(6):1349. doi: 10.3390/plants12061349 (PMC10054617; doi:10.3390/plants12061349)
Supplement: Supplementary file 1 [file plants-12-01349-s001.zip › Table S4.xlsx]

## Sheet: Foglio1
Samples	Asn		mean	st.dev.
	mmol/kg	St.Dev.	mmol/kg	mmol/kg
Palesio rep. 1	1.54524	0.00977743	1.50762	0.103238
Palesio rep. 2	1.31798	0.00839381
Palesio rep. 3	1.43567	0.0129766
Palesio rep. 4	1.46345	0.0184074
Palesio rep. 5	1.6598	0.017378
Palesio rep. 6	1.63077	0.0223457
Palesio rep. 7	1.5596	0.000540693
Palesio rep. 8	1.68447	0.0188546
Palesio rep. 9	1.45846	0.0019495
Palesio rep. 10	1.49373	0.00991107
Palesio rep. 11	1.41569	0.0115587
Palesio rep. 12	1.50622	0.0111729
Palesio rep. 13	1.43972	0.0115587
Palesio rep. 14	1.63826	0.0103582
Palesio rep. 15	1.53712	0.00108139
Palesio rep. 16	1.70601	0.00899893
Palesio rep. 17	1.7316	0.00950452
Palesio rep. 18	1.36075	0.00429162
Palesio rep. 19	1.5262	0.00286108
Palesio rep. 20	1.41694	0.00324416
Palesio rep. 21	1.48374	0.0151394
Palesio rep. 22	1.41538	0.0103158
Palesio rep. 23	1.39571	0.0060209
Palesio rep. 24	1.50903	0.00328891
Palesio rep. 25	1.46407	0.0230224
Palesio rep. 26	1.51558	0.00328891
Palesio rep. 27	1.48811	0.00675325
Palesio rep. 28	1.45908	0.0108003
Palesio rep. 29	1.46251	0.0119321
